# Supplementary material for: Unravelling the Gut Microbiome Role in Cardiovascular Disease: A Systematic Review and a Meta-Analysis
Source: Biomolecules. 2024 Jun 20;14(6):731. doi: 10.3390/biom14060731 (PMC11201797; doi:10.3390/biom14060731)
Supplement: Supplementary file 1 [file biomolecules-14-00731-s001.zip]

Archive with 1 entries (1 files):
- biomolecules-3008476-supplementary.pdf
